# Supplementary material for: Host life-history traits predict haemosporidian parasite prevalence in tanagers (Aves: Thraupidae)
Source: Parasitology. 2022 Oct 13;150(1):32–41. doi: 10.1017/S0031182022001469 (PMC10090595; doi:10.1017/S0031182022001469)
Supplement: Supplementary file 1 [file S0031182022001469sup.zip]

Archive with 3 entries (3 files):
- S0031182022001469sup001.csv
- S0031182022001469sup002.r
- S0031182022001469sup003.docx
