# Supplementary material for: Host life-history traits predict haemosporidian parasite prevalence in tanagers (Aves: Thraupidae)
Source: Parasitology. 2022 Oct 13;150(1):32–41. doi: 10.1017/S0031182022001469 (PMC10090595; doi:10.1017/S0031182022001469)
Supplement: Supplementary file 1 [file S0031182022001469sup.zip › S0031182022001469sup001.csv]

Species	Captures	Infected	Prev_tot	LinRich	LinRichW	Haem	Plas	PrevHaem	PrevPlas	HabCover	Incubation	Nest	ForHei	Migration	MixedFlock	Diet	Body_size	bio1	bio2	bio3	bio4	bio5	bio6	bio7	bio8	bio9	bio10	bio11	bio12	bio13	bio14	bio15	bio16	bio17	bio18	bio19
Anisognathus_somptuosus	10	6	0.6	1	0.1	6	0	0.6	0	685028.2	13.36	M	canopy	resident	present	omnivore	16.5	162	122	82	497	232	85	147	163	154	167	154	923	137	32	42	341	100	281	100
Cardinalis_cardinalis	594	394	0.663	34	0.057	202	183	0.34	0.308	103172654	12	M	ground	resident	absent	omnivore	22.5	116.3	123.35	33.96	8525.48	293.91	-67	360.91	162.48	62.3	222.13	2.09	1057.74	113.39	58.22	26.96	316.04	203.52	288.52	241.17
Chlorophanes_spiza	26	11	0.423	8	0.308	6	5	0.231	0.192	18200432	13	M	canopy	resident	present	plant	13	237.7	104.3	75.3	941.7	308.3	170	138.3	236.7	237.8	248.2	224.3	2091.8	319.7	62.7	48.5	861.3	222.5	400	479.3
Coereba_flaveola	591	195	0.33	20	0.034	99	19	0.168	0.032	121498175	12.5	M	canopy	resident	present	plant	10.5	233.2	94.3	68.3	1292.9	300.1	162.5	137.6	235.8	225.5	247.5	214.9	1462.5	225.5	44.1	56.1	613.2	151.3	366.7	304.7
Coryphospingus_cucullatus	55	18	0.327	6	0.109	0	8	0	0.145	38416389	11.27	M	ground	migrant	present	omnivore	13.5	216	115.6	64.8	2009.7	299.5	117.9	181.6	234.3	190.1	238.4	188.1	1430.6	218.5	23.6	61.3	628.8	90.8	491.5	164.3
Coryphospingus_pileatus	240	136	0.567	31	0.129	9	59	0.038	0.246	57694508	13	M	ground	resident	present	omnivore	13.5	250.5	100.6	69.4	1401.3	324	177.4	146.6	253.5	241.7	265.9	230.9	1116.2	210.7	21.1	79.3	554.7	74.5	244	183.6
Cypsnagra_hirundinacea	26	19	0.731	5	0.192	14	5	0.539	0.192	1549047	16	M	understory	resident	present	animal	16	230.3	117.8	69.5	1235.8	304	136	168	239.3	214.8	241.8	211	1374.8	234.5	8.8	72	646.5	41.3	442.5	65.5
Dacnis_cayana	36	8	0.222	4	0.111	1	4	0.028	0.111	37187071	13	H	canopy	resident	present	omnivore	11.5	241.5	102.4	73.9	918.6	307.4	169.5	137.9	242.9	237	250.4	227.6	1731.1	285	33.3	63.8	780.9	118.9	424.9	308.4
Dacnis_lineata	10	3	0.3	3	0.3	1	2	0.1	0.2	26052779	13.36	H	canopy	resident	present	plant	10.75	186	119	80	539	256	109	147	188	178	192	178	925	135	33	41	340	102	280	102
Diuca_diuca	39	17	0.436	11	0.282	11	3	0.282	0.077	112899749	13.5	M	understory	migrant	present	plant	16.7	83	125.5	52.5	4247	221	-16	237	34.5	137.5	137.5	28.5	677	117	20.5	61	327	70.5	70.5	312
Emberizoides_herbicola	16	1	0.063	1	0.063	0	1	0	0.063	18328078	11.8	L	ground	resident	present	omnivore	20.15	241.5	93.5	74.5	823	305.5	178.5	127	240.5	240.5	249.5	229.5	1798.5	306	13	72	850.5	57	151	471.5
Eucometis_penicillata	5	2	0.4	1	0.2	0	1	0	0.2	36060996	15	M	canopy	resident	present	animal	16.5	212	109	71	1017	281	128	153	217	202	220	196	1573	271	6	76	762	28	441	47
Haplospiza_unicolor	23	1	0.044	1	0.044	0	1	0	0.043	6480947	13.36	L	canopy	resident	absent	plant	12.5	165.3	92.3	52.8	2688	252	78.5	173.5	185.3	145.5	199.3	131	1911.5	219.3	105	22.5	614.8	341	613.3	351.8
Hemithraupis_guira	10	3	0.3	2	0.2	1	2	0.1	0.2	12681564	13.36	H	canopy	resident	present	animal	13	218.4	111.1	68.9	1244.7	293.9	133.6	160.3	217.3	214	231.4	200.4	1530.1	236.1	36.9	56.9	650	128.9	373.6	189.1
Iridosornis_analis	9	5	0.556	1	0.111	0	5	0	0.556	23537.4	15	M	understory	resident	present	omnivore	15.5	160	121.5	86	388	229	88.5	140.5	160.5	154	164	154	970.5	143.5	37	41	369	122	276	122
Loxigilla_portoricensis	29	12	0.414	2	0.069	12	0	0.414	0	34584411	14	M	canopy	resident	present	omnivore	18	225	109	69	1757	304	148	156	238	214	242	199	551	91	14	47	223	55	209	113
Loxigilla_violacea	460	204	0.444	4	0.009	106	2	0.23	0.004	208045820	13.36	M	canopy	resident	absent	omnivore	15.35	172	122	76	1137	246	86	160	183	156	185	156	1570	251	32	62	680	117	540	117
Nemosia_pileata	7	3	0.429	3	0.429	3	0	0.429	0	97875092	13.36	H	canopy	resident	present	animal	12	218	106.3	65	1858.2	289.8	127.3	162.5	233.2	197.3	237.5	191	1240	215.3	28	61.3	582.2	107.5	472.3	150
Neothraupis_fasciata	137	76	0.555	20	0.146	28	48	0.204	0.35	1762459	14.8	L	understory	resident	present	animal	16	235.5	111.8	71.9	1032.8	306.4	151	155.4	240.9	224.4	245	219.5	1591.9	275.3	8.9	73.6	762.1	42.6	402	162.8
Oryzoborus_angolensis	28	0	0	0	0	0	0	0	0	40665435	12	L	ground	resident	absent	plant	11.5	254.5	96.2	73.9	826.8	320.1	189.1	131	257.2	248.6	264	243.4	2234.4	342.9	58.1	54.9	945	198.7	465.1	653.5
Paroaria_capitata	76	12	0.158	12	0.158	1	10	0.013	0.132	194231890	13	M	ground	resident	present	animal	16.5	255.4	116	65.4	1617	333.4	157.6	175.8	269.6	232.4	269.8	230.4	1332.8	214.6	15.2	64.8	608	59.2	596.8	89.4
Paroaria_coronata	18	2	0.111	2	0.111	0	2	0	0.111	182170264	11.9	M	ground	resident	present	omnivore	19	227	111	55	3370.5	330.5	125.5	205	254	183	267.5	183	1264	179	46.5	40.5	478.5	162.5	448.5	162.5
Phrygilus_patagonicus	57	18	0.316	4	0.07	17	1	0.298	0.018	311242775	13.36	L	understory	migrant	present	plant	15	83.3	94	49.7	3365.3	190.3	4	186.3	44.7	127	127	41	1631	252.3	58.3	49.3	695.3	201.3	209.7	680.7
Poospiza_melanoleuca	7	4	0.571	1	0.143	0	1	0	0.143	59914686	13.5	L	understory	resident	present	omnivore	13	206.5	113	48	4272	329.5	96	233.5	236	153	261.5	153	1313	154	53.5	32.5	435.5	180.5	405	180.5
Ramphocelus_carbo	48	18	0.375	7	0.146	0	17	0	0.354	39288910	12	M	understory	resident	present	omnivore	16.5	253.89	106.56	73.78	923.78	323.44	177.78	145.67	258.22	243	262.56	240.33	1828.67	282	46.67	56.33	780.56	158	423.89	405.67
Saltator_atricollis	5	2	0.4	1	0.2	0	2	0	0.4	4282762	13.36	L	ground	resident	present	animal	20.25	214	110	69	1065	286	128	158	218	205	222	197	1426	240	5	76	687	22	192	44
Saltator_aurantiirostris	10	1	0.1	1	0.1	1	0	0.1	0	35607213	14	M	canopy	resident	absent	animal	19.75	197	115	47	4495	327	85	242	229	142	256	142	1324	147	66	24	422	224	379	224
Saltator_coerulescens	16	3	0.188	3	0.188	1	2	0.063	0.125	68299299	14	M	canopy	resident	present	animal	22	265	103.8	73.3	951.2	334.7	192.3	142.3	268	255.7	274.8	251.3	1853.3	272.5	51.7	52.2	767	177.7	386.3	590.3
Saltator_grossus	6	0	0	0	0	0	0	0	0	15871918	13.36	M	canopy	resident	present	animal	19.75	261.6	99.5	80.8	482.6	326.5	204.1	122.4	258	264.1	268	255.8	2212.8	330.1	78.5	49.9	896.5	261.3	307.9	800.8
Saltator_maximus	18	3	0.167	3	0.167	1	2	0.056	0.111	18639969	13.5	M	canopy	resident	present	plant	19.5	211.5	105.5	62.67	2006.5	294	123.17	170.83	215.83	195.33	235.17	184.33	1633.5	214	56.83	43.33	605.5	196.5	472.5	238.17
Schistochlamys_ruficapillus	36	5	0.139	4	0.111	2	2	0.056	0.056	8729499	13	M	canopy	resident	absent	omnivore	16	239.1	109.8	70.6	1189	309	155.1	153.9	242.5	231.6	251	220.9	1460.4	241.4	20.1	65.6	659.9	77	407.6	233
Sicalis_flaveola	39	13	0.333	3	0.077	3	0	0.077	0	72162731	12	M	ground	resident	present	plant	14.25	201.22	104.22	57.56	2712.22	294.78	109.78	185	214.44	178.11	234.33	165.44	1459.56	192.56	69.11	41.78	524.44	230.11	437.67	277.11
Sicalis_luteola	6	3	0.5	0	0	0	0	0	0	140734753	12	L	ground	migrant	present	plant	11.2	230.5	105	61.5	2788.5	329	145.5	183.5	249.5	200	265.5	195	1022	175.5	34	68	466	116	233	137.5
Sporophila_albogularis	6	2	0.333	0	0	0	0	0	0	22858821	13	L	ground	resident	present	plant	11	261.67	93	75.33	1071.67	325.67	202.67	123	264.67	259	272.67	245.67	912.67	207.33	7.67	97.33	540.67	26.33	164	190.67
Sporophila_caerulescens	15	6	0.4	1	0.067	0	1	0	0.067	62753041	13	M	ground	migrant	present	plant	11	211	117.88	59.25	2562.75	308	107.13	200.88	220.38	185.75	240.75	176.25	1415.25	195.13	47.63	48.25	541.13	160	445.75	184.38
Sporophila_nigricollis	6	1	0.167	0	0	0	0	0	0	19326205	12	L	ground	resident	present	plant	9.9	238.67	111.67	73.33	909	310.67	157.67	153	241.67	227	247	225	1662.67	284	24	74	777	85	361	350.67
Sporophila_plumbea	35	2	0.057	2	0.057	2	0	0.057	0	2706183	13	M	ground	resident	present	plant	10.75	226.6	116	69.8	1192	299.4	134.4	165	234.8	212.2	237.4	208	1414.4	241.8	8.2	72.8	669.6	38.6	442.2	61.8
Tachyphonus_coronatus	25	6	0.24	3	0.12	0	5	0	0.2	24775142	13	M	canopy	resident	absent	animal	16	201.3	103.1	58	2289.8	283	108.1	174.9	227	172.4	228.6	170.3	1758.8	269.9	56	52.5	746.8	185.5	652.9	193
Tachyphonus_cristatus	9	8	0.889	8	0.889	4	4	0.444	0.444	26761.8	13.36	M	canopy	resident	present	omnivore	15	268	99.2	80.2	558.4	332.8	209	123.8	264.4	270	274.6	260.8	2369.4	359.8	75.6	50.8	963.4	259	362.6	729.4
Tachyphonus_rufus	215	65	0.302	11	0.051	24	8	0.112	0.037	28006027	14.5	M	canopy	resident	absent	animal	17	235.1	94.8	70.8	1062.3	298	165.9	132.1	233.1	232.3	246.1	219.3	1472.4	232	41.5	56.9	632	141.5	358.3	347.6
Tangara_cayana	174	34	0.195	8	0.046	7	3	0.04	0.017	15727116	13	M	canopy	resident	present	plant	13.5	231.7	108.7	69.8	1335.4	302.1	146.9	155.2	238.6	220.1	245	211.6	1474.5	255.4	19.3	69.5	700.4	74.2	436.8	207.8
Tangara_chilensis	15	5	0.333	3	0.2	5	0	0.333	0	17833188	15	H	canopy	resident	present	plant	12.5	234.8	104.8	82	542.5	302.3	175.3	127	232.8	237.5	241.8	227.8	2141	308	89	43.5	812.3	291	366.3	588
Tangara_cyanicollis	6	3	0.5	2	0.333	3	0	0.5	0	967224.3	15	M	understory	resident	absent	plant	12	174	120.5	81	518	244	97	147	175.5	166	179.5	166	924	136	32.5	41.5	340.5	101	280.5	101
Tangara_nigroviridis	12	7	0.583	3	0.25	5	2	0.417	0.167	358597.7	14	H	canopy	resident	present	animal	12	160	121.5	86	388	229	88.5	140.5	160.5	154	164	154	970.5	143.5	37	41	369	122	276	122
Tangara_schrankii	17	9	0.529	4	0.235	6	3	0.353	0.176	49265042	14	M	canopy	resident	present	plant	12	228.3	104.8	81.5	623.5	291.3	163	128.3	228.5	224.3	234.8	219	2635.3	320	135.3	30	883.5	431.5	673	561.8
Tangara_xanthocephala	5	3	0.6	2	0.4	3	0	0.6	0	27278.9	13.36	H	canopy	resident	present	plant	12.5	160	121.5	86	388	229	88.5	140.5	160.5	154	164	154	970.5	143.5	37	41	369	122	276	122
Thlypopsis_sordida	9	3	0.333	3	0.333	0	3	0	0.333	34841536	13.36	M	canopy	resident	present	omnivore	13	230.5	105.5	67.5	1473.2	301.5	147.2	154.3	237.8	219.5	245.5	208.7	1290.2	230.3	27.5	67.7	611	105.2	358.8	188.5
Thraupis_episcopus	10	5	0.5	4	0.4	1	4	0.1	0.4	51010115	13	H	canopy	resident	present	omnivore	16	262.2	91	78	668.8	323.6	207.4	116.2	261.2	263	269.8	253.2	2413	410	55.8	61.8	1093.2	196.2	364.4	589.4
Thraupis_palmarum	14	3	0.214	3	0.214	1	2	0.071	0.143	46756984	14	H	canopy	resident	present	plant	17	256.71	88.29	71.29	1051.57	318.43	193.86	124.57	256.86	257.14	267.71	241.29	1666.43	270.29	36.14	58.57	732.86	135.29	343.14	496.29
Thraupis_sayaca	41	23	0.561	10	0.244	4	8	0.098	0.195	27698787	13.4	M	canopy	migrant	absent	omnivore	16.5	230.3	103.7	65	1736.1	304.2	144.3	159.9	239.5	212.8	249.2	205.5	1433.2	219.6	35.2	56.7	613.1	127	477.3	207.6
Tiaris_bicolor	22	4	0.182	2	0.091	2	2	0.091	0.091	283915255	12	M	ground	resident	present	plant	10.85	225	109	69	1757	304	148	156	238	214	242	199	551	91	14	47	223	55	209	113
Trichothraupis_melanops	32	14	0.438	7	0.219	0	12	0	0.375	22489914	13.36	L	understory	resident	present	animal	16	202.1	101.4	58.3	2254.6	282.3	111	171.3	226.9	172.7	229	171.6	1675.6	265	52.6	56.6	736.1	172.1	656.7	176.4
Volatinia_jacarina	208	68	0.327	14	0.067	4	28	0.019	0.135	47344904	11	L	ground	resident	absent	omnivore	9.8	235.1	112.1	70.9	1241.8	307.9	149	158.9	244.1	220	247.1	216.7	1393.6	251.9	14.5	77	689.4	57.3	405.4	171.3
