# Supplementary material for: Host life-history traits predict haemosporidian parasite prevalence in tanagers (Aves: Thraupidae)
Source: Parasitology. 2022 Oct 13;150(1):32–41. doi: 10.1017/S0031182022001469 (PMC10090595; doi:10.1017/S0031182022001469)
Supplement: Supplementary file 1 [file S0031182022001469sup.zip › S0031182022001469sup002.r]

#################################################################################################################
#################################################################################################################
#################################################################################################################
#################################################################################################################
#################################################################################################################
#################################################################################################################
#################################################################################################################
#################################################################################################################
#################################################################################################################
#################################################################################################################
#################################################################################################################
#################################################################################################################
## This script is designed to run the statistical analysis for the following manuscript: Host life-history traits predict haemosporidian parasite prevalence in tanagers (Aves: Thraupidae)
## Authors: Victor Aguiar de Souza Penha1* (https://orcid.org/0000-0002-9036-3862), Fabricius Maia Chaves Bicalho Domingos2 (https://orcid.org/0000-0003-2069-9317), 
## Alan Fecchio3 (https://orcid.org/0000-0002-7319-0234), Jeffrey A. Bell4 (https://orcid.org/0000-0003-2069-9317), Jason D. Weckstein5 (https://orcid.org/0000-0001-7941-5724), 
## Robert E. Ricklefs6 (https://orcid.org/0000-0001-7649-8800), Erika Martins Braga7 (https://orcid.org/0000-0001-5550-7157), Patrícia de Abreu Moreira8 (https://orcid.org/0000-0002-6020-449X), 
## Leticia Soares9 (https://orcid.org/0000-0002-6933-8048), Steven Latta10, Graziela Tolesano-Pascoli11 (https://orcid.org/0000-0001-8219-191X), 
## Renata Duarte Alquezar12 (https://orcid.org/0000-0001-8294-722X), Kleber Del-Claro13 (https://orcid.org/0000-0001-8886-9568), Lilian Tonelli Manica2 (https://orcid.org/0000-0001-6005-7103)

## 1Graduate program in Ecology and Conservation, Federal University of Paraná, Curitiba, Paraná, Brazil. 
## 2Zoology Department, Federal University of Paraná, Curitiba, Paraná, Brazil.
## 3Centro de Investigación Esquel de Montaña y Estepa Patagónica (CIEMEP), CONICET – Universidad Nacional de la Patagonia San Juan Bosco, Esquel, Chubut, Argentina 4Department of Biology, University of North Dakota, Grand Forks, United States.  
## 5Academy of Natural Sciences of Drexel University and Department of Biodiversity, Earth, and Environmental Science, Drexel University, Philadelphia, Pennsylvania, United States.
## 6Department of Biology, University of Missouri-Saint Louis, Saint Louis, Missouri, United States. 
## 7Malaria Laboratory, Federal University of Minas Gerais, Belo Horizonte, Minas Gerais, Brazil.
## 8Federal University of Ouro Preto, Ouro Preto, Minas Gerais, Brazil. 
## 9Department of Biology, Western Ontario University, London, Ontario, Canada. 
## 10Conservation and Field Research, National Aviary, Pittsburgh, PA, United States.
## 11Zoology Department, Institute of Biological Sciences, University of Brasilia, Brasilia, Distrito Federal, Brazil.
## 12Animal Behavior Laboratory, Graduate Program in Ecology, University of Brasilia, Brasilia, Distrito Federal, Brazil.
## 13Behavioral Ecology and Interactions Laboratory, Graduate Program in Ecology and Conservation of Natural Resources, Federal University of Uberlândia, Uberlândia, Minas Gerais, Brazil. 
## 12Animal Behavior Laboratory, Graduate Program in Ecology, Universidade de Brasília, Brasília, Distrito Federal, Brazil.
## 13Behavioral Ecology and Interactions Laboratory, Graduate Program in Ecology and Conservation of Natural Resources, Universidade Federal de Uberlândia, Uberlândia, Minas Gerais, Brazil. 
##*Author for correspondence: victoraspenha@gmail.com 

## Journal: Parasitology

## Needed packages
require(caper)
library(MuMIn)
require(ape)
library(picante)
library(regclass)
library(lme4)
library(ggplot2)
library(Rmisc)
library(ggpubr)
library(factoextra)
library(Metrics)
library(diversitree)
library(tidymv)

#################################################################################################################
#################################################################################################################
#################################################################################################################
#################################################################################################################
#################################################################################################################
#################################################################################################################
## Data
rm(list=ls())
## Change path as the directory where the csv file is located
data <- read.csv("/Desktop/Cap1.csv")

## First: making phylogeny plot
## We need to change the factor variables to integers
## Making row names as the names of species
row.names(data) <- data$Species
## Creating a temporary database
data2 <- data

## Changing levels
## Migration
data2[which(data2$Migration == "migrant"),"Migration"] <- "1"
data2[which(data2$Migration == "resident"),"Migration"] <- "0"
data2$Migration <- as.integer(as.character(data2$Migration))

## Host-species flock participation
data2[which(data2$MixedFlock == "present"),"MixedFlock"] <- "1"
data2[which(data2$MixedFlock == "absent"),"MixedFlock"] <- "0"
data2$MixedFlock <- as.integer(as.character(data2$MixedFlock))

## Diet
data2[which(data2$Diet == "plant"),"Diet"] <- "0"
data2[which(data2$Diet == "animal"),"Diet"] <- "1"
data2[which(data2$Diet == "omnivore"),"Diet"] <- "2"
data2$Diet <- as.integer(as.character(data2$Diet))

## Foraging height
data2[which(data2$ForHei == "ground"),"ForHei"] <- "0"
data2[which(data2$ForHei == "understory"),"ForHei"] <- "1"
data2[which(data2$ForHei == "canopy"),"ForHei"] <- "2"
data2$ForHei <- as.integer(as.character(data2$ForHei))

## Nest height
data2[which(data2$Nest == "L"),"Nest"] <- "0"
data2[which(data2$Nest == "M"),"Nest"] <- "1"
data2[which(data2$Nest == "H"),"Nest"] <- "2"
data2$Nest <- as.integer(as.character(data2$Nest))

## Creating new dataframe
data3 <- as.data.frame(cbind(data2$Migration, data2$MixedFlock, data2$Diet, data2$ForHei, data2$Nest))
row.names(data3) <- data$Species
colnames(data3) <- c("Migration", "Mixed_species_flocks", "Diet", "Foraging_Height", "Nest_Height")

## Getting phylogeny
## You can get the phylogeny in here: https://www.sciencedirect.com/science/article/abs/pii/S1055790314000578?via%3Dihub
## Change path to the location (directory) where the phylogeny is located
host <- read.nexus("/Desktop/TanagerMCCTreeTranslated.nex")

## Trimming phylogeny
recorte <- which(!host$tip.label %in% data$Species)
host <- drop.tip(host, recorte)

## Plotting raw phylogeny
plot(host, cex = 0.5, type = "fan")

## Manuscript phylogeny
trait.plot(host, data3, cols = list(Migration = c("gray70", "black"), 
                                    Mixed_species_flocks = c("lightblue", "blue"), 
                                    Diet = c("darkgreen", "darkolivegreen1", "darkolivegreen4"),
                                    Nest_Height = c("cyan", "cyan4", "darkblue"),
                                    Foraging_Height = c("darkviolet", "deeppink", "deeppink4")),w = 4/50,
           font.lab = 5, type = "p",legend = F, cex.lab = 1.3)

#################################################################################################################
#################################################################################################################
#################################################################################################################
#################################################################################################################
#################################################################################################################
#################################################################################################################
## PCA of climate variables
pca.clima <- prcomp(scale(data[,c("bio1", "bio2", "bio3", "bio4", "bio5", "bio6", "bio7", "bio8",
                                  "bio9", "bio10", "bio11", "bio12", "bio13", "bio14", "bio15", "bio15", 
                                  "bio16", "bio17", "bio18", "bio19")]), 
                    retx = TRUE, center = TRUE, scale = TRUE)
summary(pca.clima)

## Using PC1 and PC2
## Use PC1 and PC2
data$PC1 <- pca.clima$x[,1]
data$PC2 <- pca.clima$x[,2]

## Plotting PCA
fviz_pca_var(pca.clima,
             col.ind = "cos2",
             gradient.cols = c("#00AFBB", "#E7B800", "#FC4E07"),
             repel = TRUE 
)

## Plotting Forest cover
ggplot(data, aes(x = HabCover/100000)) + geom_histogram(bins = 8, col = "White") + theme_bw() + xlab("Forest cover")

#################################################################################################################
#################################################################################################################
#################################################################################################################
#################################################################################################################
#################################################################################################################
#################################################################################################################
#################################################################################################################
#################################################################################################################
#################################################################################################################
#################################################################################################################
#################################################################################################################
#################################################################################################################
########################## Models
## Changing levels of factor variables
data$Diet <- as.factor(data$Diet)
data$ForHei <- as.factor(data$ForHei)
data$Nest <- as.factor(data$Nest)
data$Migration <- as.factor(data$Migration)
data$MixedFlock <- as.factor(data$MixedFlock)

## Factor distribution per levels
table(data$Diet)
table(data$ForHei)
table(data$Nest)
table(data$Migration)
table(data$MixedFlock)

## Numeric variables distribution
hist(data$Body_size)
hist(data$Incubation)
hist(scale(data$PC1))
hist(data$PC2)
hist(log(data$HabCover))

## Multicollinearity
model_haem <- glm(PrevHaem ~ scale(PC1) + scale(PC2) + scale(Body_size) + MixedFlock + scale(Incubation) + 
               Migration + Nest + ForHei + log(HabCover) + Diet, data = data)
VIF(model_haem)

model_plas <- glm(PrevPlas ~ scale(PC1) + scale(PC2) + scale(Body_size) + MixedFlock + scale(Incubation) + 
               Migration + Nest + ForHei + log(HabCover) + Diet, data = data)
VIF(model_plas)
## All values lower than 2

## Parahaemoproteus model
## BM
model_BM <- gls(PrevHaem ~ scale(PC1) + scale(PC2) + scale(Body_size) + MixedFlock + scale(Incubation) + 
                  Migration + Nest + ForHei + log(HabCover) + Diet, data = data,
                correlation = corBrownian(phy = host,form = ~Species), method = "ML")
## OU
model_OU <- gls(PrevHaem ~ scale(PC1) + scale(PC2) + scale(Body_size) + MixedFlock + scale(Incubation) + 
                  Migration + Nest + ForHei + log(HabCover) + Diet, data = data,
                correlation = corPagel(0.5,phy = host, fixed = F,form = ~Species), method = "ML")

## model selection
AIC(model_BM, model_OU)
selection <- dredge(model_OU)
selection2 <- model.avg(selection)
summary(selection2)
confint(selection2)

## Predicted values
model_predic <- predict.pgls(selection2, newdata = data, se.fit = TRUE)

## Model fit
rmse(data$PrevHaem, model_predic[,1])


fm1 <- gls(follicles ~ sin(2*pi*Time) + cos(2*pi*Time), Ovary,
           correlation = corAR1(form = ~ 1 | Mare))
# standardized residuals versus fitted values by Mare
plot(selection2, resid(., type = "p") ~ fitted(.), abline = 0)
# box-plots of residuals by Mare
plot(fm1, Mare ~ resid(.))
# observed versus fitted values by Mare
plot(fm1, follicles ~ fitted(.) | Mare, abline = c(0,1))

plot(PrevHaem~log(HabCover), data)
abline(a = coef(selection2)[1], b = coef(selection2)[2])

## Graphs
ggplot(data = data, aes(x = log(HabCover), y= PrevHaem))+
  geom_blank()+geom_point()+
  geom_smooth(se = T, col = "black", method = "glm", mapping = NULL)+
  labs(y = expression(paste(italic("Parahaemoproteus"), " prevalence")), x = "Forest cover") +
  theme_bw(base_size = 12, base_family = "Times New Roman")

ggplot(data = data, aes(x = Incubation, y= PrevHaem))+
  geom_blank()+geom_point()+ 
  geom_smooth(se = T, col = "black", method = "gam", mapping = NULL)+
  labs(y = expression(paste(italic("Parahaemoproteus"), " prevalence")), x = "Incubation period (days)") +
  theme_bw(base_size = 12, base_family = "Times New Roman")


################################################################################################################
################################################################################################################
################################################################################################################
## Plasmodium
model_BM_P <- gls(PrevPlas ~ scale(PC1) + scale(PC2) + scale(Body_size) + MixedFlock + scale(Incubation) + 
                    Migration + Nest + ForHei + log(HabCover) + Diet, data = data,
                  correlation = corBrownian(phy = host,form = ~Species), method = "ML")

model_OU_P <- gls(PrevPlas ~ scale(PC1) + scale(PC2) + scale(Body_size) + MixedFlock + scale(Incubation) + 
                    Migration + Nest + ForHei + log(HabCover) + Diet, data = data,
                  correlation = corPagel(0.15,phy = host, fixed = F,form = ~Species), method = "ML")
## Model selection
## Model selection
AIC(model_BM_P, model_OU_P)
## OU better
selection_P <- dredge(model_OU_P)
selection_p2 <- model.avg(selection_P)
summary(selection_p2)
confint(selection_p2)

## Predicted values
model_predic_pla <- predict.pgls(selection_p2, newdata = data)

## Model fit
rmse(data$PrevPlas, model_predic_pla[,1])

## Graphs
## Creating new dataframe to plot
data5 <- data

## Changing
## First
levels(data5$Migration) <- c("Migrant", "Resident")
plotar <- summarySE(data5, measurevar="PrevPlas", groupvars=c("Migration"))

a <- ggplot(plotar, aes(x=Migration, y=PrevPlas)) + 
  geom_errorbar(aes(ymin=PrevPlas-se, ymax=PrevPlas+se), width=.1) +
  geom_line() +
  geom_point() + theme_classic() +
  annotate("text", label =c("a", "b"), size = 9, x =c(1,2), 
           y = c(max(plotar[which(plotar$Migration == "Migrant"),"PrevPlas"]) + 0.05,
                 max(plotar[which(plotar$Migration == "Resident"),"PrevPlas"]) + 0.04)) + 
  labs(y = expression(paste(italic("Plasmodium"), " prevalence")), x = "Migration status")

## Second
levels(data5$Diet) <- c("Animal", "Omnivore", "Plant")
plotar2 <- summarySE(data5, measurevar="PrevPlas", groupvars=c("Diet"))

b <- ggplot(plotar2, aes(x=Diet, y=PrevPlas)) + 
  geom_errorbar(aes(ymin=PrevPlas-se, ymax=PrevPlas+se), width=.1) +
  geom_line() +
  geom_point() + theme_classic() +
  annotate("text", label =c("a", "a", "b"), size = 9, x =c(1,2,3), 
           y = c(max(plotar2[which(plotar2$Diet == "Animal"),"PrevPlas"]) + 0.05,
                 max(plotar2[which(plotar2$Diet == "Plant"),"PrevPlas"]) + 0.2,
                 max(plotar2[which(plotar2$Diet == "Omnivore"),"PrevPlas"]) - 0.11)) + 
  labs(y = expression(NULL), x = "Diet")

## Third
levels(data5$MixedFlock) <- c("Non-participant", "Participant")
plotar3 <- summarySE(data5, measurevar="PrevPlas", groupvars=c("MixedFlock"))

c <- ggplot(plotar3, aes(x=MixedFlock, y=PrevPlas)) + 
  geom_errorbar(aes(ymin=PrevPlas-se, ymax=PrevPlas+se), width=.1) +
  geom_line() +
  geom_point() + theme_classic() +
  annotate("text", label =c("a", "b"), size = 9, x =c(1,2), 
           y = c(max(plotar3[which(plotar3$MixedFlock == "Non-participant"),"PrevPlas"]) + 0.05,
                 max(plotar3[which(plotar3$MixedFlock == "Participant"),"PrevPlas"]) + 0.04)) + 
  labs(y = expression(NULL), x = "Mixed-species flock participation")

ggarrange(a,b,c, ncol = 3)
## Fourth
ggplot(data = data, aes(x = log(HabCover), y= PrevPlas))+
  geom_blank()+geom_point()+ 
  geom_smooth(se = T, col = "black", method = "glm")+
  labs(y = expression(paste(italic("Plasmodium"), " prevalence")), x = "Forest cover") +
  theme_bw(base_size = 12, base_family = "Times New Roman")

#################################################################################################################
#################################################################################################################
#################################################################################################################
#################################################################################################################
#################################################################################################################
#################################################################################################################
#################################################################################################################
#################################################################################################################
#################################################################################################################
#################################################################################################################
#################################################################################################################
#################################################################################################################
## Number of captures higher than ten
data_second <- data[which(data$Captures >= 10),]
## VIF
mod_second <- lm(scale(PrevHaem) ~ scale(PC1) + scale(PC2) + scale(Body_size) + MixedFlock + scale(Incubation) + 
                   Migration + Nest + ForHei + log(HabCover) + Diet, data = data_second)
VIF(mod_second)

## Distributions
hist(sqrt(data_second$PrevHaem))
hist(data_second$PC1)
hist(data_second$PC2)
hist(data_second$Body_size)
hist(data_second$Incubation)
hist(log(data_second$HabCover))
hist(sqrt(data_second$PrevPlas))

## Models
## Parahaemoproteus
model_BM_second <- gls(PrevHaem ~ scale(PC1) + scale(PC2) + scale(Body_size) + MixedFlock + scale(Incubation) + 
                         Migration + Nest + ForHei + log(HabCover) + Diet, data = data_second,
                       correlation = corBrownian(phy = host,form = ~Species), method = "ML")
model_OU_second <- gls(PrevHaem ~ scale(PC1) + scale(PC2) + scale(Body_size) + MixedFlock + scale(Incubation) + 
                         Migration + Nest + ForHei + log(HabCover) + Diet, data = data_second,
                       correlation = corPagel(0.55,phy = host, fixed = F,form = ~Species), method = "ML")
AIC(model_BM_second,model_OU_second)
selection_second <- dredge(model_OU_second)
a_second <- model.avg(selection_second)
summary(a_second)
confint(a_second)

## Predicted values
model_predic_2 <- predict.pgls(a_second, newdata = data_second)

## Model fit
rmse(data_second$PrevHaem, model_predic_2[,1])

## Plasmodium
model_BM_P_second <- gls(PrevPlas ~ scale(PC1) + scale(PC2) + scale(Body_size) + MixedFlock + scale(Incubation) + 
                           Migration + Nest + ForHei + log(HabCover) + Diet, data = data_second,
                         correlation = corBrownian(phy = host,form = ~Species), method = "ML")
model_OU_P_second <- gls(PrevPlas ~ scale(PC1) + scale(PC2) + scale(Body_size) + MixedFlock + scale(Incubation) + 
                           Migration + Nest + ForHei + log(HabCover) + Diet, data = data_second,
                         correlation = corPagel(0.55,phy = host, fixed = F,form = ~Species), method = "ML")
## did not converge
selection_second2 <- dredge(model_BM_P_second)
a_second_2 <- model.avg(selection_second2)
summary(a_second_2)
confint(a_second_2)

## Predicted values
model_predic_3 <- predict.pgls(a_second_2, newdata = data_second)

## Model fit
rmse(data_second$PrevPlas, model_predic_3[,1])

## Plotting results
## First: Parahaemoproteus
ggplot(data = data_second, aes(x = Incubation, y= predict.pgls(model_OU_second, data_second)))+
  geom_blank()+geom_point()+ 
  geom_smooth(se = T, col = "black", method = "glm")+
  labs(y = expression(paste(italic("Parahaemoproteus"), " prevalence")), x = "Incubation period (days)") +
  theme_bw(base_size = 12, base_family = "Times New Roman")

## Second: Plasmodium
levels(data_second$MixedFlock) <- c("Non-participant", "Participant")
plotar4 <- summarySE(data_second, measurevar="PrevPlas", groupvars=c("MixedFlock"))

ggplot(plotar4, aes(x=MixedFlock, y=PrevPlas)) + 
  geom_errorbar(aes(ymin=PrevPlas-se, ymax=PrevPlas+se), width=.1) +
  geom_line() +
  geom_point() + theme_classic() +
  annotate("text", label =c("a", "b"), size = 9, x =c(1,2), 
           y = c(max(plotar4[which(plotar4$MixedFlock == "Non-participant"),"PrevPlas"]) + 0.05,
                 max(plotar4[which(plotar4$MixedFlock == "Participant"),"PrevPlas"]) + 0.04)) + 
  labs(y = expression(paste(italic("Plasmodium"), " prevalence")), x = "Mixed-species flock participation")
## End of code
